# Supplementary material for: Zymo-Parts: A Golden Gate Modular Cloning Toolbox for Heterologous Gene Expression in Zymomonas mobilis
Source: ACS Synth Biol. 2022 Nov 8;11(11):3855–64. doi: 10.1021/acssynbio.2c00428 (PMC9680023; doi:10.1021/acssynbio.2c00428)
Supplement: Supplementary file 1 — sb2c00428_si_001.xlsx [file sb2c00428_si_001.xlsx]

## Sheet: read me
Supplementary File 1
Zymo-Parts: A Golden Gate Modular Cloning Toolbox for Heterologous Gene Expression in Zymomonas mobilis
Gerrich Behrendt1, Jonas Frohwitter1, Maria Vlachonikolou1, Steffen Klamt1, Katja Bettenbrock1,*
1) Analysis and Redesign of Biological Networks, Max Planck Institute for Dynamics of Complex Technical Systems, Sandtorstr. 1, 39106 Magdeburg, Germany
*) Corresponding author: bettenbrock@mpi-magdeburg.mpg.de
This supplementary file was made to help retrace the construction of all the plasmids of this toolbox.
For direct access to genebank files please refer to figshare: https://figshare.com/s/c0d558d0bf762ecd5e00
Sheet 1 contains a listing of all acceptors, dummies and end-linkers made for the Zymo-Parts kit with a description of the construction process.
Sheet 2 lists all modules described in this work with a description of construction and if applicable the literature source for the genetic element.
Sheet 3 lists all primers used in this work with their sequence and is refered to in sheet 1 and sheet 2.

## Sheet: sheet1
Plasmid name	Description	Assembly	Literature source for the sequence
pUC19-dBsaI-dlacZa	pUC19 without any BsaI recognition sites and the lacZalpha transcription unit removed, used as an acceptor for SmaI blunt cloning insertions of lacZalpha transcription unit with different BsaI and BbsI overhangs to create level 0 acceptors	Primer 1+Primer 3 (Templ. pUC19, ATemp. 65 °C, 1139 bp) and Primer 2+Primer 4 (Templ. pUC19, ATemp. 65 °C, 1038 bp); BsaI Cut-Ligation	Norrander, Jan, Tomas Kempe, and Joachim Messing. 1983. “Construction of Improved M13 Vectors Using Oligodeoxynucleotide-Directed Mutagenesis.” Gene 26(1): 101–6.
pUC19-dBsaI-dSmaI	pUC19 without any BsaI recognition sites and SmaI recognition sites, used as template to amplify lacZalpha for SmaI blunt cloning insertions of lacZalpha transcription unit with different BsaI and BbsI overhangs to create level 0 acceptors	Primer 1+Primer 6 (Templ. pUC19, ATemp. 65 °C, 1380 bp) and Primer 2+Primer 7 (Templ. pUC19, ATemp. 65 °C, 1354 bp); BsaI Cut-Ligation	Norrander, Jan, Tomas Kempe, and Joachim Messing. 1983. “Construction of Improved M13 Vectors Using Oligodeoxynucleotide-Directed Mutagenesis.” Gene 26(1): 101–6.
pGB-MPI-001	plasmid with kanamycin resistance cassette, ori ColE1 and ori of pZMOB06 for replication in Zymomonas and a lacZalpha transcription unit, used as an acceptor for SmaI blunt cloning insertions of dummies and linkers of level 1	Primer 17+Primer18 (Templ. pZMOBP6, Atemp. 65 °C, 906 bp), Primer 21+Primer 22 (Templ. pUC19-dBsaI-dSmaI, Atemp. 65 °C, 741 bp), Primer 15+Primer 16 (Templ. pUC19-dBsaI-dSmaI, Atemp. 65 °C, 893 bp), Primer 19+Primer20 (Templ. pBBR1, Atemp. 65 °C, 1245 bp), with BsaI Cut-Ligation assembled
pGB-MPI-003	plasmid with kanamycin resistance cassette, ori ColE1 and ori of pZMOB06 for replication in Zymomonas, used as an acceptor for SmaI blunt cloning insertions of lacZalpha transcription unit with different BsaI and BbsI overhangs to create level 1 acceptors	Primer 17+Primer18 (Templ. pZMOBP6, Atemp. 65 °C, 906 bp), Primer 34+Primer 35 annaeled, Primer 15+Primer 16 (Templ. pUC19-dBsaI-dSmaI, Atemp. 65 °C, 893 bp), Primer 19+Primer20 (Templ. pBBR1, Atemp. 65 °C, 1245 bp), with BsaI Cut-Ligation assembled
pGB-MPI-005	plasmid with chloramphenicol resistance cassette, ori ColE1 and ori of pZMOB06 for replication in Zymomonas, used as an acceptor for SmaI blunt cloning insertions of lacZalpha transcription unit with different BsaI and BbsI overhangs to create level 2 acceptors	Primer 62+Primer 63 (Templ. pKD3, Atemp. 65 °C, 779 bp), Primer 17+Primer18 (Templ. pZMOBP6, Atemp. 65 °C, 906 bp), Primer 34+Primer 35 annaeled, Primer 15+Primer 16 (Templ. pUC19-dBsaI-dSmaI, Atemp. 65 °C, 893 bp), with BsaI Cut-Ligation assembled
pGB-MPI-006	plasmid with chloramphenicol resistance cassette, ori ColE1 and ori of pZMOB06 for replication in Zymomonas and a lacZalpha transcription unit, used as an acceptor for SmaI blunt cloning insertions of dummies and linkers of level 2	Primer 307+Primer 308 (Templ. pUC19-dBsaI-dSmaI, Atemp. 65 °C, 707 bp), insertion in pGB-MPI-005 with SmaI Blunt Cloning
pZP001	Level 0 position 001 acceptor for regulation plus promoters plus 5'UTR	Primer 5+Primer 8 (Templ. pUC19-dBsaI-dSmaI, Atemp. 65 °C, 593 bp), insertion in pUC19-dBsaI-dlacZa with SmaI Blunt Cloning
pZP002v2_rbs	Level 0 position 002v2 acceptor for rbs	Primer 9+Primer 302 (Templ. pUC19-dBsaI-dSmaI, Atemp. 65 °C, 593 bp), insertion in pUC19-dBsaI-dlacZa with SmaI Blunt Cloning
pZP003v2_goi	Level 0 position 003v2 acceptor for goi	Primer 301+Primer 12 (Templ. pUC19-dBsaI-dSmaI, Atemp. 65 °C, 593 bp), insertion in pUC19-dBsaI-dlacZa with SmaI Blunt Cloning
pZP004	Level 0 position 004 acceptor for	Primer 13+Primer 14 (Templ. pUC19-dBsaI-dSmaI, Atemp. 65 °C, 593 bp), insertion in pUC19-dBsaI-dlacZa with SmaI Blunt Cloning
pZP005	Level 0 position 005 acceptor for 3'UTR plus terminator	Primer 5+Primer 28 (Templ. pUC19-dBsaI-dSmaI, Atemp. 65 °C, 593 bp), insertion in pUC19-dBsaI-dlacZa with SmaI Blunt Cloning
pZP006	Level 0 position 006 acceptor for promoter plus 5'UTR	Primer 29+Primer 8 (Templ. pUC19-dBsaI-dSmaI, Atemp. 65 °C, 593 bp), insertion in pUC19-dBsaI-dlacZa with SmaI Blunt Cloning
pZP007	Level 0 position 007 acceptor for rbs and goi	Primer 9+Primer 12 (Templ. pUC19-dBsaI-dSmaI, Atemp. 65 °C, 593 bp), insertion in pUC19-dBsaI-dlacZa with SmaI Blunt Cloning
pZP008	Level 0 position 008 acceptor for 3'UTR	Primer 13+Primer 30 (Templ. pUC19-dBsaI-dSmaI, Atemp. 65 °C, 593 bp), insertion in pUC19-dBsaI-dlacZa with SmaI Blunt Cloning
pZP009	Level 0 position 009 acceptor for terminator	Primer 31+Primer 14 (Templ. pUC19-dBsaI-dSmaI, Atemp. 65 °C, 593 bp), insertion in pUC19-dBsaI-dlacZa with SmaI Blunt Cloning
pZP010	Level 0 position 010 acceptor for regulation plus promoter	Primer 5+Primer 32 (Templ. pUC19-dBsaI-dSmaI, Atemp. 65 °C, 593 bp), insertion in pUC19-dBsaI-dlacZa with SmaI Blunt Cloning
pZP011	Level 0 position 011 acceptor for 5'UTR	Primer 33+Primer 8 (Templ. pUC19-dBsaI-dSmaI, Atemp. 65 °C, 593 bp), insertion in pUC19-dBsaI-dlacZa with SmaI Blunt Cloning
pZP012v2	Level 0 position 010 acceptor for regulation plus promoter plus 5'UTR plus rbs	Primer 5+Primer 302 (Templ. pUC19-dBsaI-dSmaI, Atemp. 65 °C, 593 bp), insertion in pUC19-dBsaI-dlacZa with SmaI Blunt Cloning
pZP013_lvl1_pos1	Level 1 postion 1 acceptor, plasmid with kanamycin resistance cassette, able to replicate in E. coli and Zymomonas	Primer 36+Primer 37 (Templ. pUC19-dBsaI-dSmaI, Atemp. 65 °C, 609 bp), insertion in pGB-MPI-003 with SmaI Blunt Cloning
pZP014_lvl1_pos2	Level 1 postion 2 acceptor, plasmid with kanamycin resistance cassette, able to replicate in E. coli and Zymomonas	Primer 50+Primer 51 (Templ. pUC19-dBsaI-dSmaI, Atemp. 65 °C, 609 bp), insertion in pGB-MPI-003 with SmaI Blunt Cloning
pZP015_lvl1_pos3	Level 1 postion 3 acceptor, plasmid with kanamycin resistance cassette, able to replicate in E. coli and Zymomonas	Primer 52+Primer 53 (Templ. pUC19-dBsaI-dSmaI, Atemp. 65 °C, 609 bp), insertion in pGB-MPI-003 with SmaI Blunt Cloning
pZP016_lvl1_pos4	Level 1 postion 4 acceptor, plasmid with kanamycin resistance cassette, able to replicate in E. coli and Zymomonas	Primer 54+Primer 55 (Templ. pUC19-dBsaI-dSmaI, Atemp. 65 °C, 609 bp), insertion in pGB-MPI-003 with SmaI Blunt Cloning
pZP017_lvl1_pos5	Level 1 postion 5 acceptor, plasmid with kanamycin resistance cassette, able to replicate in E. coli and Zymomonas	Primer 56+Primer 57 (Templ. pUC19-dBsaI-dSmaI, Atemp. 65 °C, 609 bp), insertion in pGB-MPI-003 with SmaI Blunt Cloning
pZP018_lvl1_pos6	Level 1 postion 6 acceptor, plasmid with kanamycin resistance cassette, able to replicate in E. coli and Zymomonas	Primer 58+Primer 59 (Templ. pUC19-dBsaI-dSmaI, Atemp. 65 °C, 609 bp), insertion in pGB-MPI-003 with SmaI Blunt Cloning
pZP019_lvl1_pos7	Level 1 postion 7 acceptor, plasmid with kanamycin resistance cassette, able to replicate in E. coli and Zymomonas	Primer 60+Primer 61 (Templ. pUC19-dBsaI-dSmaI, Atemp. 65 °C, 609 bp), insertion in pGB-MPI-003 with SmaI Blunt Cloning
pZP020_lvl1_pos1rev	Level 1 postion 1 reverse acceptor, plasmid with kanamycin resistance cassette, able to replicate in E. coli and Zymomonas	Primer 287+Primer 288 (Templ. pUC19-dBsaI-dSmaI, Atemp. 65 °C, 609 bp), insertion in pGB-MPI-003 with SmaI Blunt Cloning
pZP021_lvl1_pos2rev	Level 1 postion 2 reverse acceptor, plasmid with kanamycin resistance cassette, able to replicate in E. coli and Zymomonas	Primer 289+Primer 290 (Templ. pUC19-dBsaI-dSmaI, Atemp. 65 °C, 609 bp), insertion in pGB-MPI-003 with SmaI Blunt Cloning
pZP022_lvl1_pos3rev	Level 1 postion 3 reverse acceptor, plasmid with kanamycin resistance cassette, able to replicate in E. coli and Zymomonas	Primer 291+Primer 292 (Templ. pUC19-dBsaI-dSmaI, Atemp. 65 °C, 609 bp), insertion in pGB-MPI-003 with SmaI Blunt Cloning
pZP023_lvl1_pos4rev	Level 1 postion 4 reverse acceptor, plasmid with kanamycin resistance cassette, able to replicate in E. coli and Zymomonas	Primer 293+Primer 294 (Templ. pUC19-dBsaI-dSmaI, Atemp. 65 °C, 609 bp), insertion in pGB-MPI-003 with SmaI Blunt Cloning
pZP024_lvl1_pos5rev	Level 1 postion 5 reverse acceptor, plasmid with kanamycin resistance cassette, able to replicate in E. coli and Zymomonas	Primer 295+Primer 296 (Templ. pUC19-dBsaI-dSmaI, Atemp. 65 °C, 609 bp), insertion in pGB-MPI-003 with SmaI Blunt Cloning
pZP025_lvl1_pos6rev	Level 1 postion 6 reverse acceptor, plasmid with kanamycin resistance cassette, able to replicate in E. coli and Zymomonas	Primer 297+Primer 298 (Templ. pUC19-dBsaI-dSmaI, Atemp. 65 °C, 609 bp), insertion in pGB-MPI-003 with SmaI Blunt Cloning
pZP026_lvl1_pos7rev	Level 1 postion 7 reverse acceptor, plasmid with kanamycin resistance cassette, able to replicate in E. coli and Zymomonas	Primer 299+Primer 300 (Templ. pUC19-dBsaI-dSmaI, Atemp. 65 °C, 609 bp), insertion in pGB-MPI-003 with SmaI Blunt Cloning
pZP027_lvl1_pos1_dummy	Level 1 position 1 dummy, meant to substitute for combination of multiple level 1 modules into level 2, if no regular position 1 module is to be used	Primer 114+Primer 115 annealed, with SmaI Blunt Cloning in pGB-MPI-001 insertion
pZP028_lvl1_pos2_dummy	Level 1 position 2 dummy, meant to substitute for combination of multiple level 1 modules into level 2, if no regular position 2 module is to be used	Primer 116+Primer 117 annealed, with SmaI Blunt Cloning in pGB-MPI-001 insertion
pZP029_lvl1_pos3_dummy	Level 1 position 3 dummy, meant to substitute for combination of multiple level 1 modules into level 2, if no regular position 3 module is to be used	Primer 118+Primer 119 annealed, with SmaI Blunt Cloning in pGB-MPI-001 insertion
pZP030_lvl1_pos4_dummy	Level 1 position 4 dummy, meant to substitute for combination of multiple level 1 modules into level 2, if no regular position 4 module is to be used	Primer 120+Primer 121 annealed, with SmaI Blunt Cloning in pGB-MPI-001 insertion
pZP031_lvl1_pos5_dummy	Level 1 position 5 dummy, meant to substitute for combination of multiple level 1 modules into level 2, if no regular position 5 module is to be used	Primer 122+Primer 123 annealed, with SmaI Blunt Cloning in pGB-MPI-001 insertion
pZP032_lvl1_pos6_dummy	Level 1 position 6 dummy, meant to substitute for combination of multiple level 1 modules into level 2, if no regular position 6 module is to be used	Primer 124+Primer 125 annealed, with SmaI Blunt Cloning in pGB-MPI-001 insertion
pZP033_lvl1_pos7_dummy	Level 1 position 7 dummy, meant to substitute for combination of multiple level 1 modules into level 2, if no regular position 7 module is to be used	Primer 126+Primer 127 annealed, with SmaI Blunt Cloning in pGB-MPI-001 insertion
pZP034_lvl2_end-linker-1	End-linker used to assemble a level 1 position 1 module into level 2	Primer 100+Primer 101 annealed, with SmaI Blunt Cloning in pGB-MPI-001 insertion
pZP035_lvl2_end-linker-2	End-linker used to assemble a level 1 position 1 module together with a level 1 position 2 module into level 2	Primer 102+Primer 103 annealed, with SmaI Blunt Cloning in pGB-MPI-001 insertion
pZP036_lvl2_end-linker-3	End-linker used to assemble a level 1 position 1 module together with a level 1 position 2 and a level 1 position 3 module into level 2	Primer 104+Primer 105 annealed, with SmaI Blunt Cloning in pGB-MPI-001 insertion
pZP037_lvl2_end-linker-4	End-linker used to assemble a level 1 position 1 module together with a level 1 position 2 and a level 1 position 3 module and a level 1 position 4 module into level 2	Primer 106+Primer 107 annealed, with SmaI Blunt Cloning in pGB-MPI-001 insertion
pZP038_lvl2_end-linker-5	End-linker used to assemble a level 1 position 1 module together with a level 1 position 2 and a level 1 position 3 module and a level 1 position 4 module and a level 1 position 5 module into level 2	Primer 108+Primer 109 annealed, with SmaI Blunt Cloning in pGB-MPI-001 insertion
pZP039_lvl2_pos1	Level 2 postion 1 acceptor, plasmid with chloramphenicol resistance cassette, able to replicate in E. coli and Zymomonas	Primer 74+Primer 75 (Templ. pUC19-dBsaI-dSmaI, Atemp. 65 °C, 611 bp), with SmaI Blunt Cloning in pGB-MPI-005 insertion
pZP040_lvl2_pos2	Level 2 postion 2 acceptor, plasmid with chloramphenicol resistance cassette, able to replicate in E. coli and Zymomonas	Primer 88+Primer 89 (Templ. pUC19-dBsaI-dSmaI, Atemp. 65 °C, 611 bp), with SmaI Blunt Cloning in pGB-MPI-005 insertion
pZP041_lvl2_pos3	Level 2 postion 3 acceptor, plasmid with chloramphenicol resistance cassette, able to replicate in E. coli and Zymomonas	Primer 90+Primer 91 (Templ. pUC19-dBsaI-dSmaI, Atemp. 65 °C, 611 bp), with SmaI Blunt Cloning in pGB-MPI-005 insertion
pZP042_lvl2_pos4	Level 2 postion 4 acceptor, plasmid with chloramphenicol resistance cassette, able to replicate in E. coli and Zymomonas	Primer 92+Primer 93 (Templ. pUC19-dBsaI-dSmaI, Atemp. 65 °C, 611 bp), with SmaI Blunt Cloning in pGB-MPI-005 insertion
pZP043_lvl2_pos5	Level 2 postion 5 acceptor, plasmid with chloramphenicol resistance cassette, able to replicate in E. coli and Zymomonas	Primer 94+Primer 95 (Templ. pUC19-dBsaI-dSmaI, Atemp. 65 °C, 611 bp), with SmaI Blunt Cloning in pGB-MPI-005 insertion
pZP044_lvl2_pos6	Level 2 postion 6 acceptor, plasmid with chloramphenicol resistance cassette, able to replicate in E. coli and Zymomonas	Primer 96+Primer 97 (Templ. pUC19-dBsaI-dSmaI, Atemp. 65 °C, 611 bp), with SmaI Blunt Cloning in pGB-MPI-005 insertion
pZP045_lvl2_pos7	Level 2 postion 7 acceptor, plasmid with chloramphenicol resistance cassette, able to replicate in E. coli and Zymomonas	Primer 98+Primer 99 (Templ. pUC19-dBsaI-dSmaI, Atemp. 65 °C, 611 bp), with SmaI Blunt Cloning in pGB-MPI-005 insertion
pZP046_lvl2_pos1_dummy	Level 2 position 1 dummy, meant to substitute for combination of multiple level 2 modules into level 1, if no regular position 1 module is to be used	Primer 233+Primer234 annealed and SmaI Blunt Cloning in pGB-MPI-006
pZP047_lvl2_pos2_dummy	Level 2 position 2 dummy, meant to substitute for combination of multiple level 2 modules into level 1, if no regular position 2 module is to be used	Primer 235+Primer236 annealed and SmaI Blunt Cloning in pGB-MPI-006
pZP048_lvl2_pos3_dummy	Level 2 position 3 dummy, meant to substitute for combination of multiple level 2 modules into level 1, if no regular position 3 module is to be used	Primer 237+Primer238 annealed and SmaI Blunt Cloning in pGB-MPI-006
pZP049_lvl2_pos4_dummy	Level 2 position 4 dummy, meant to substitute for combination of multiple level 2 modules into level 1, if no regular position 4 module is to be used	Primer 239+Primer240 annealed and SmaI Blunt Cloning in pGB-MPI-006
pZP050_lvl2_pos5_dummy	Level 2 position 5 dummy, meant to substitute for combination of multiple level 2 modules into level 1, if no regular position 5 module is to be used	Primer 241+Primer242 annealed and SmaI Blunt Cloning in pGB-MPI-006
pZP051_lvl2_pos6_dummy	Level 2 position 6 dummy, meant to substitute for combination of multiple level 2 modules into level 1, if no regular position 6 module is to be used	Primer 243+Primer244 annealed and SmaI Blunt Cloning in pGB-MPI-006
pZP052_lvl2_pos7_dummy	Level 2 position 7 dummy, meant to substitute for combination of multiple level 2 modules into level 1, if no regular position 7 module is to be used	Primer 245+Primer246 annealed and SmaI Blunt Cloning in pGB-MPI-006
pZP053_lvl1_end-linker1	End-linker used to assemble a level 2 position 1 module into level 1	Primer 221+Primer 222 annealed and SmaI Blunt Cloning in pGB-MPI-006
pZP054_lvl1_end-linker2	End-linker used to assemble a level 2 position 1 module together with a level 2 position 2 module into level 1	Primer 223+Primer 224 annealed and SmaI Blunt Cloning in pGB-MPI-006
pZP055_lvl1_end-linker3	End-linker used to assemble a level 2 position 1 module together with a level 2 position 2 and a level 2 position 3 module into level 1	Primer 225+Primer 226 annealed and SmaI Blunt Cloning in pGB-MPI-006
pZP056_lvl1_end-linker4	End-linker used to assemble a level 2 position 1 module together with a level 2 position 2 and a level 2 position 3 module and a level 2 position 4 module into level 1	Primer 227+Primer 228 annealed and SmaI Blunt Cloning in pGB-MPI-006
pZP057_lvl1_end-linker4	End-linker used to assemble a level 2 position 1 module together with a level 2 position 2 and a level 2 position 3 module and a level 2 position 4 module and a level 2 position 5 module into level 1	Primer 229+Primer 230 annealed and SmaI Blunt Cloning in pGB-MPI-006
pZP137_lvl2_pos1_acceptor_ZM-suicide	Level 2 postion 1 acceptor, plasmid with ampicillin resistance cassette, able to replicate only in E. coli	Primer 074+Primer 075 (Templ. pUC19-dBsaI-dSmaI, Atemp. 65 °C, 593 bp), insertion in pUC19-dBsaI-dlacZa with SmaI Blunt Cloning
pZP162_lvl-neg-1_pos1	Level negative 1 position 1 acceptor for the assembly of an rbs with a goi into the first position of a later operon	Primer 391+Primer 392 (Templ. pUC19dBsaIdSmaI, Atemp. 60 °C, 550 bp) SmaI Blunt Cloning in pGB-MPI-003
pZP163_lvl-neg-1_pos2A	Level negative 1 position 2A acceptor for the assembly of an rbs with a goi into the second and final position of a later operon	Primer 393+Primer 394 (Templ. pUC19dBsaIdSmaI, Atemp. 60 °C, 550 bp) SmaI Blunt Cloning in pGB-MPI-003
pZP164_lvl-neg-1_pos2B	Level negative 1 position 2B acceptor for the assembly of an rbs with a goi into the second position of a later operon	Primer 393+Primer 395 (Templ. pUC19dBsaIdSmaI, Atemp. 60 °C, 550 bp) SmaI Blunt Cloning in pGB-MPI-003
pZP165_lvl-neg-1_pos3A	Level negative 1 position 3A acceptor for the assembly of an rbs with a goi into the third and final position of a later operon	Primer 396+Primer 394 (Templ. pUC19dBsaIdSmaI, Atemp. 60 °C, 550 bp) SmaI Blunt Cloning in pGB-MPI-003
pZP197_lvl-neg-1_pos3B	Level negative 1 position 3B acceptor for the assembly of an rbs with a goi into the third position of a later operon	Primer 396+Primer 420 (Templ. pUC19dBsaIdSmaI, Atemp. 60 °C, 550 bp) SmaI Blunt Cloning in pGB-MPI-003
pZP198_lvl-neg-1_pos4A	Level negative 1 position 4A acceptor for the assembly of an rbs with a goi into the fourth and final position of a later operon	Primer 394+Primer 421 (Templ. pUC19dBsaIdSmaI, Atemp. 60 °C, 550 bp) SmaI Blunt Cloning in pGB-MPI-003
pZP279_lvl-neg-1_pos4B	Level negative 1 position 4B acceptor for the assembly of an rbs with a goi into the fourth position of a later operon	Primer 421 + Primer 518 (Templ. pUC19-dBsaI-dSmaI , Atemp. 60 °C, 600 bp) SmaI Blunt Cloning in pGB003
pZP280_lvl-neg-1_pos5A	Level negative 1 position 5A acceptor for the assembly of an rbs with a goi into the fifth and final position of a later operon	Primer 519 + Primer 394 (Templ. pUC19-dBsaI-dSmaI , Atemp. 60 °C, 600 bp) SmaI Blunt Cloning in pGB003

## Sheet: sheet 2
Plasmid name	Description	Assembly	Literature source for the sequence
pZP059_lvl1_pos2_usHA_ZMO0028	Level 1 position 2 module with upstream homology arm for homologous recombination into locus ZMO0028	Primer 66+Primer 67 (Templ. gDNA ZM4, Atemp. 65 °C, 727 bp), with BsaI Cut-Ligation in in pZP014
pZP079_Ppdc-4_in_012	Level 0 position 12 module with promotersequence of the ZM4 native pyruvate decarboxylase	Primer 164+Primer 165 (Templ. ZM4 gDNA, Atemp 65 °C, ~ 600 bp), Primer 166+Primer167 (Templ. ZM4 gDNA, Atemp 65 °C, etwa 360 bp) with BbsI Cut-Ligation in pZP012	Yang, Y.; Shen, W.; Huang, J.; Li, R.; Xiao, Y.; Wei, H.; Chou, Y.-C.; Zhang, M.; Himmel, M. E.; Chen, S.; Yi, L.; Ma, L.; Yang, S. Prediction and Characterization of Promoters and Ribosomal Binding Sites of Zymomonas Mobilis in System Biology Era. Biotechnol. Biofuels 2019, 12 (1), 52. https://doi.org/10.1186/s13068-019-1399-6.
pZP084_rrnB-T1_in_004	Level 0 position 4 module with the terminatorsequence of rrnB-T1	Primer 176+Primer 177 annealed, BbsI Cut-Ligation in pZP004
pZP124_EGFP_in_003v2	Level 0 position 3v2 module with the gene egfp	Primer 309+Primer 310 (Templ. pEZ15A-Dual, Atemp. 60 °C, ~ 747 bp) with BbsI Cut-Ligation in pZP003v2
pZP125_mCherry_in_003v2	Level 0 position 3v2 module with the gene mcherry	Primer 311+Primer 312 (Templ. pEZ15A-Dual, Atemp. 60 °C, ~ 738 bp) with BbsI Cut-Ligation in pZP003v2	Yang, Y.; Shen, W.; Huang, J.; Li, R.; Xiao, Y.; Wei, H.; Chou, Y.-C.; Zhang, M.; Himmel, M. E.; Chen, S.; Yi, L.; Ma, L.; Yang, S. Prediction and Characterization of Promoters and Ribosomal Binding Sites of Zymomonas Mobilis in System Biology Era. Biotechnol. Biofuels 2019, 12 (1), 52. https://doi.org/10.1186/s13068-019-1399-6.
pZP132_lvl1_pos3rev_TU_KanR	Level 1 position 3 reverse module with a kanamycin resistance cassette	Primer 328+Primer 329 (Templ. pZP013, Atemp. 60 °C, ~ 1125 bp), with BsaI Cut-Ligation in pZP022
pZP156_Ptet_compl_TU_pos01	Level 0 position 1 module with tetracyclin inducible transcription system	Primer 363+Primer 365 (Templ. pEZ15A-Dual, Atemp. 60 °C, ~800 bp), with BbsI Cut-Ligation in pZP001	Yang, Y.; Shen, W.; Huang, J.; Li, R.; Xiao, Y.; Wei, H.; Chou, Y.-C.; Zhang, M.; Himmel, M. E.; Chen, S.; Yi, L.; Ma, L.; Yang, S. Prediction and Characterization of Promoters and Ribosomal Binding Sites of Zymomonas Mobilis in System Biology Era. Biotechnol. Biofuels 2019, 12 (1), 52. https://doi.org/10.1186/s13068-019-1399-6.
pZP157_ZM4-RBS-10_pos-002v2_corr	Level 0 position 2v2 module with the rbs with 10 au for translation from Yang et al. 2019, generated by Salis Lab's rbs calculator	Primer 412+Primer 413 annealed, with BbsI Cut-Ligation in pZP002v2	Yang, Y.; Shen, W.; Huang, J.; Li, R.; Xiao, Y.; Wei, H.; Chou, Y.-C.; Zhang, M.; Himmel, M. E.; Chen, S.; Yi, L.; Ma, L.; Yang, S. Prediction and Characterization of Promoters and Ribosomal Binding Sites of Zymomonas Mobilis in System Biology Era. Biotechnol. Biofuels 2019, 12 (1), 52. https://doi.org/10.1186/s13068-019-1399-6.
pZP158_ZM4-RBS-1000_pos-002v2_corr	Level 0 position 2v2 module with the rbs with 1000 au for translation from Yang et al. 2019, generated by Salis Lab's rbs calculator	Primer 414+Primer 415 annealed, with BbsI Cut-Ligation in pZP002v2	Yang, Y.; Shen, W.; Huang, J.; Li, R.; Xiao, Y.; Wei, H.; Chou, Y.-C.; Zhang, M.; Himmel, M. E.; Chen, S.; Yi, L.; Ma, L.; Yang, S. Prediction and Characterization of Promoters and Ribosomal Binding Sites of Zymomonas Mobilis in System Biology Era. Biotechnol. Biofuels 2019, 12 (1), 52. https://doi.org/10.1186/s13068-019-1399-6.
pZP159_ZM4-RBS-10000_pos-002v2_corr	Level 0 position 2v2 module with the rbs with 10000 au for translation from Yang et al. 2019, generated by Salis Lab's rbs calculator	Primer 416+Primer 417 annealed, with BbsI Cut-Ligation in pZP002v2	Yang, Y.; Shen, W.; Huang, J.; Li, R.; Xiao, Y.; Wei, H.; Chou, Y.-C.; Zhang, M.; Himmel, M. E.; Chen, S.; Yi, L.; Ma, L.; Yang, S. Prediction and Characterization of Promoters and Ribosomal Binding Sites of Zymomonas Mobilis in System Biology Era. Biotechnol. Biofuels 2019, 12 (1), 52. https://doi.org/10.1186/s13068-019-1399-6.
pZP160_ZM4-RBS-15000_pos-002v2_corr	Level 0 position 2v2 module with the rbs with 15000 au for translation from Yang et al. 2019, generated by Salis Lab's rbs calculator	Primer 418+Primer 419 annealed, with BbsI Cut-Ligation in pZP002v2	Yang, Y.; Shen, W.; Huang, J.; Li, R.; Xiao, Y.; Wei, H.; Chou, Y.-C.; Zhang, M.; Himmel, M. E.; Chen, S.; Yi, L.; Ma, L.; Yang, S. Prediction and Characterization of Promoters and Ribosomal Binding Sites of Zymomonas Mobilis in System Biology Era. Biotechnol. Biofuels 2019, 12 (1), 52. https://doi.org/10.1186/s13068-019-1399-6.
pZP200_RBS1-operon_pos-002v2	Level 0 position 2v2 module with a rbs generated by Salis Lab's rbs calculator, used in the operon of pZP697	Primer 430+Primer 431 annealed, with BbsI Cut-Ligation in pZP002v2	Salis, H. M.; Mirsky, E. A.; Voigt, C. A. Automated Design of Synthetic Ribosome Binding Sites to Control Protein Expression. Nat. Biotechnol. 2009, 27 (10), 946–950. https://doi.org/10.1038/nbt.1568.
pZP201_RBS2-operon_pos-002v2	Level 0 position 2v2 module with a rbs generated by Salis Lab's rbs calculator, used in the operon of pZP697	Primer 432+Primer 433 annealed, with BbsI Cut-Ligation in pZP002v2	Salis, H. M.; Mirsky, E. A.; Voigt, C. A. Automated Design of Synthetic Ribosome Binding Sites to Control Protein Expression. Nat. Biotechnol. 2009, 27 (10), 946–950. https://doi.org/10.1038/nbt.1568.
pZP202_RBS3-operon_pos-002v2	Level 0 position 2v2 module with a rbs generated by Salis Lab's rbs calculator, used in the operon of pZP697	Primer 434+Primer 435 annealed, with BbsI Cut-Ligation in pZP002v2	Salis, H. M.; Mirsky, E. A.; Voigt, C. A. Automated Design of Synthetic Ribosome Binding Sites to Control Protein Expression. Nat. Biotechnol. 2009, 27 (10), 946–950. https://doi.org/10.1038/nbt.1568.
pZP212_ldhA_K12_003v2	Level 0 position 3v2 module with the gene ldhA of E. coli MG1655 K12	Primer 453+Primer 454 (Templ. gDNA K12, Atemp. 60 °C, 1000 bp) BbsI Cut-Ligation in pZP003v2
pZP219_dummy_pos-003v2	Level 0 position 003v2 module with a dummy sequence instead of a gene of interest	Primer 483+Primer 484 annealed in pZP003v2 with BbsI Cut-Ligation
pZP220_dummy_pos-007	Level 0 position 007 module with a dummy sequence instead of a gene of interest with rbs	Primer 484+Primer 485 annealed in pZP007 with BbsI Cut-Ligation
pZP236_lvl1_pos5_dsHA_ZMO0028	Level 1 position 5 module with downstream homology arm for homologous recombination into locus ZMO0028	Primer 068 + Primer 069 (Templ. pZP060, Atemp. 65 °C, 740 bp), with BsaI Cut-Ligation in pZP017
pZP255_lvl1_pos4_TU_Ptet_rbs15000_ldhA_rrnBT1	Level 1 position 4 module with a tetracylcin inducible expression unit for ldhA	pZP016+pZP156+pZP160+pZP212+pZP084 BsaI Cut-Ligation
pZP276-lvl-neg1-operon-unit-EGFP-pos1	Level negative 1 position 1 module with rbs1 and egfp for the assembly of an operon	pZP162 + pZP200 + pZP124 BsaI Cut-Ligation
pZP284-XylS-Ter-Pm-corr-in-001	Level 0 position 1 module with m-toluate inducible transcription system	Primer 521 + Primer 522 (Templ. pSB44.1 , Atemp. 60 °C, 1000 bp), Primer 523 + Primer 524 (Templ. pSB44.1 , Atemp. 60 °C, 500 bp), Primer 525 + Primer 410 (Templ. pSB44.1 , Atemp. 60 °C, 600 bp) BbsI Cut-Ligation in pZP001	Balzer, S.; Kucharova, V.; Megerle, J.; Lale, R.; Brautaset, T.; Valla, S. A Comparative Analysis of the Properties of Regulated Promoter Systems Commonly Used for Recombinant Gene Expression in Escherichia Coli. Microb. Cell Fact. 2013, 12 (1), 26. https://doi.org/10.1186/1475-2859-12-26.
pZP286-lacI-PA1lacO1-corr-in-001	Level 0 position 1 module with IPTG inducible transcription system	Primer 422 + Primer 526 (Templ. pZP199 , Atemp. 60 °C, 500 bp), Primer 429 + Primer 527 (Templ. pZP199 , Atemp. 60 °C, 1300 bp) BbsI Cut-Ligation in pZP001
pZP287-terminator-of-aspA-in-004	Level 0 position 4 module with the terminatorsequence of aspA	Primer 528 + Primer 529 annealed, BbsI Cut-Ligation in pZP004	Chen, Y. J.; Liu, P.; Nielsen, A. A. K.; Brophy, J. A. N.; Clancy, K.; Peterson, T.; Voigt, C. A. Characterization of 582 Natural and Synthetic Terminators and Quantification of Their Design Constraints. Nat. Methods 2013, 10 (7), 659–664. https://doi.org/10.1038/nmeth.2515.
pZP288-terminator-of-rplM-rpsI-in-004	Level 0 position 4 module with the terminatorsequence of rplM-rpsI	Primer 530 + Primer 531 annealed, BbsI Cut-Ligation in pZP004	Chen, Y. J.; Liu, P.; Nielsen, A. A. K.; Brophy, J. A. N.; Clancy, K.; Peterson, T.; Voigt, C. A. Characterization of 582 Natural and Synthetic Terminators and Quantification of Their Design Constraints. Nat. Methods 2013, 10 (7), 659–664. https://doi.org/10.1038/nmeth.2515.
pZP289-terminator-of-soxR-in-004	Level 0 position 4 module with the terminatorsequence of soxR	Primer 532 + Primer 533 annealed, BbsI Cut-Ligation in pZP004	Chen, Y. J.; Liu, P.; Nielsen, A. A. K.; Brophy, J. A. N.; Clancy, K.; Peterson, T.; Voigt, C. A. Characterization of 582 Natural and Synthetic Terminators and Quantification of Their Design Constraints. Nat. Methods 2013, 10 (7), 659–664. https://doi.org/10.1038/nmeth.2515.
pZP374-lvl1-pos4-TU-PlacUV5-ldhA-rrnBT1	Level 1 position 4 module with a constitutive expression unit for ldhA, based on PlacUV5	pZP016 + pZP126 + pZP212 + pZP084 BsaI Cut-Ligation
pZP434-PStrong-1000-in-001	Level 0 position 1 module with promotersequence of the synthetic promoter designed with the promotercalculator and 1000 au for transcription	Primer 624 + Primer 625 annealed, BbsI Cut-Ligation in pZP001	la Fleur, T.; Hossain, A.; Salis, H. M. Automated Model-Predictive Design of Synthetic Promoters to Control Transcriptional Profiles in Bacteria. bioRxiv 2021, 1–42.
pZP435-PStrong-10000-in-001	Level 0 position 1 module with promotersequence of the synthetic promoter designed with the promotercalculator and 10000 au for transcription	Primer 626 + Primer 627 annealed, BbsI Cut-Ligation in pZP001	la Fleur, T.; Hossain, A.; Salis, H. M. Automated Model-Predictive Design of Synthetic Promoters to Control Transcriptional Profiles in Bacteria. bioRxiv 2021, 1–42.
pZP436-PStrong-100000-in-001	Level 0 position 1 module with promotersequence of the synthetic promoter designed with the promotercalculator and 100000 au for transcription	Primer 628 + Primer 629 annealed, BbsI Cut-Ligation in pZP001	la Fleur, T.; Hossain, A.; Salis, H. M. Automated Model-Predictive Design of Synthetic Promoters to Control Transcriptional Profiles in Bacteria. bioRxiv 2021, 1–42.
pZP436*-PStrong-100000-in-001	Level 0 position 1 module with a pointmutated version of pZP436	Version of pZP436 with pointmutation
pZP452-lvl0-EBFP2-003v2	Level 0 position 3v2 module with the gene ebfp2	Primer 591 + Primer 592 (Templ. pBad-EBFP2 , Atemp. 60 °C, 720 bp) BbsI Cut-Ligation in pZP003v2	Ai, H. W.; Shaner, N. C.; Cheng, Z.; Tsien, R. Y.; Campbell, R. E. Exploration of New Chromophore Structures Leads to the Identification of Improved Blue Fluorescent Proteins. Biochemistry 2007, 46 (20), 5904–5910. https://doi.org/10.1021/bi700199g.
pZP462-PWGAN-1-29-in-001	Level 0 position 1 module with promotersequence of synthetic promoter PWGAN-1-29	Primer 630 + Primer 631 annealed, BbsI Cut-Ligation in pZP001	Wang, Y.; Wang, H.; Wei, L.; Li, S.; Liu, L.; Wang, X. Synthetic Promoter Design in Escherichia Coli Based on a Deep Generative Network. Nucleic Acids Res. 2020, 48 (12), 6403–6412. https://doi.org/10.1093/NAR/GKAA325.
pZP463-lvl1-pos3rev-PStrong-1000-mcherry-TsoxR	Level 1 position 3 reverse module with a constitutive expression unit for mcherry, based on Pstrong1k	pZP434 + pZP159 + pZP125 + pZP289 + pZP022 BsaI Cut-Ligation
pZP464-lvl1-pos3rev-PStrong-10000-mcherry-TsoxR	Level 1 position 3 reverse module with a constitutive expression unit for mcherry, based on Pstrong10k	pZP435 + pZP159 + pZP125 + pZP289 + pZP022 BsaI Cut-Ligation
pZP465-lvl1-pos3rev-PStrong-100000-mcherry-TsoxR	Level 1 position 3 reverse module with a constitutive expression unit for mcherry, based on Pstrong100k*	pZP436* + pZP159 + pZP125 + pZP289 + pZP022 BsaI Cut-Ligation
pZP466-lvl1-pos3rev-PWGAN-1-29-mcherry-TsoxR	Level 1 position 3 reverse module with a constitutive expression unit for mcherry, based on PWGAN-1-29	pZP462 + pZP159 + pZP125 + pZP289 + pZP022 BsaI Cut-Ligation
pZP469-lvl-neg1-operon-unit-mCherry-pos2B	Level negative 1 position 2B module with rbs2 and mcherry for the assembly of an operon	pZP164 + pZP201 + pZP125 BsaI Cut-Ligation
pZP471-lvl-neg1-operon-unit-eBFP2-pos3A	Level negative 1 position 3A module with rbs3 and ebfp2 for the assembly of an operon	pZP165 + pZP452 + pZP202 BsaI Cut-Ligation
pZP518-lvl0_PA1lacO1_in_001	Level 0 position 1 module with promotersequence of PA1lacO1	JW-Primer m044 + m045 annealed, in pZP001 with BbsI Cut-Ligation
pZP536-lvl1-pos4-PStrong-100000-ldhA-ter_rrnB1	Level 1 position 4 module with a constitutive expression unit for ldhA, based on Pstrong100k*	pZP016 + pZP436* + pZP159 + pZP212 + pZP084 BsaI Cut-Ligation
pZP537-lvl1-pos4-PStrong-100000-dummy-TsoxR	Level 1 position 4 module with a constitutive expression unit for a dummy element, based on Pstrong100k*. Made as a control for lactate production.	pZP016 + pZP436* + pZP159 + pZP219 + pZP289 BsaI Cut-Ligation
pZP545-lvl1-pos3rev-TetR-Ptet-mcherry-TsoxR	Level 1 position 3 reverse module with a tetracyclin inducible expression unit for mcherry	pZP156 + pZP159 + pZP125 + pZP289 + pZP022 BsaI Cut-Ligation
pZP546-lvl1-pos3rev-XylS-Pm-mcherry-TsoxR	Level 1 position 3 reverse module with an m-toluate inducible expression unit for mcherry	pZP284 + pZP159 + pZP125 + pZP289 + pZP022 BsaI Cut-Ligation
pZP547-lvl1-pos3rev-LacI-PA1lacO1-mcherry-TsoxR	Level 1 position 3 reverse module with an IPTG inducible expression unit for mcherry	pZP286 + pZP159 + pZP125 + pZP289 + pZP022 BsaI Cut-Ligation
pZP548-lvl1-pos3rev-PlacUV5-mcherry-TsoxR	Level 1 position 3 reverse module with a constitutive expression unit for mcherry, based on PlacUV5	pZP326 + pZP159 + pZP125 + pZP289 + pZP022 BsaI Cut-Ligation
pZP549-Pgap-pos12v2	Level 0 position 12 module with promotersequence of the ZM4 native glyceraldehyde‑3‑phosphate dehydrogenase	Primer 038 + Primer 706 (Templ. gDNA ZM4 , Atemp. 60 °C, 300 bp) in pZP012v2 BbsI Cut-Ligation	Yang, Y.; Shen, W.; Huang, J.; Li, R.; Xiao, Y.; Wei, H.; Chou, Y.-C.; Zhang, M.; Himmel, M. E.; Chen, S.; Yi, L.; Ma, L.; Yang, S. Prediction and Characterization of Promoters and Ribosomal Binding Sites of Zymomonas Mobilis in System Biology Era. Biotechnol. Biofuels 2019, 12 (1), 52. https://doi.org/10.1186/s13068-019-1399-6.
pZP550-Ppdc334-pos12v2	Level 0 position 12 module with a shorted version of the promotersequence of the ZM4 native pyruvate decarboxylase	Primer 304 + Primer 707 (Templ. gDNA ZM4 , Atemp. 60 °C, 300 bp) in pZP012v2 BbsI Cut-Ligation	Yang, Y.; Shen, W.; Huang, J.; Li, R.; Xiao, Y.; Wei, H.; Chou, Y.-C.; Zhang, M.; Himmel, M. E.; Chen, S.; Yi, L.; Ma, L.; Yang, S. Prediction and Characterization of Promoters and Ribosomal Binding Sites of Zymomonas Mobilis in System Biology Era. Biotechnol. Biofuels 2019, 12 (1), 52. https://doi.org/10.1186/s13068-019-1399-6.
pZP551-Ptuf-pos12v2	Level 0 position 12 module with promotersequence of the ZM4 native elongation factor Tu	Primer 168 + Primer 708 (Templ. gDNA ZM4 , Atemp. 60 °C, 300 bp) in pZP012v2 BbsI Cut-Ligation	Yang, Y.; Shen, W.; Huang, J.; Li, R.; Xiao, Y.; Wei, H.; Chou, Y.-C.; Zhang, M.; Himmel, M. E.; Chen, S.; Yi, L.; Ma, L.; Yang, S. Prediction and Characterization of Promoters and Ribosomal Binding Sites of Zymomonas Mobilis in System Biology Era. Biotechnol. Biofuels 2019, 12 (1), 52. https://doi.org/10.1186/s13068-019-1399-6.
pZP552-lvl1-pos3rev-Ppdc947-mcherry-TsoxR	Level 1 position 3 reverse module with a constitutive expression unit for mcherry, based on Ppdc947	pZP079v2 + pZP125 + pZP289 + pZP022 BsaI Cut-Ligation
pZP553-lvl1-pos3rev-Pgap-mcherry-TsoxR	Level 1 position 3 reverse module with a constitutive expression unit for mcherry, based on Pgap	pZP549 + pZP125 + pZP289 + pZP022 BsaI Cut-Ligation
pZP554-lvl1-pos3rev-Ppdc334-mcherry-TsoxR	Level 1 position 3 reverse module with a constitutive expression unit for mcherry, based on Ppdc334	pZP550 + pZP125 + pZP289 + pZP022 BsaI Cut-Ligation
pZP555-lvl1-pos3rev-Ptuf-mcherry-TsoxR	Level 1 position 3 reverse module with a constitutive expression unit for mcherry, based on Ptuf	pZP551 + pZP125 + pZP289 + pZP022 BsaI Cut-Ligation
pZP561-lvl1-pos3rev-LacI-PA1lacO1-ldha-TsoxR	Level 1 position 3 reverse module with an IPTG inducible expression unit for ldhA	pZP286 + pZP159 + pZP212 + pZP289 + pZP022 BsaI Cut-Ligation
pZP597-lvl1-pos4-PStrong-100000-mcherry-TsoxR	Level 1 position 4 module with a constitutive expression unit for mcherry, based on Pstrong100k*. Made for assembly of pZP778.	pZP436* + pZP159 + pZP125 + pZP289 + pZP016 BsaI Cut-Ligation
pZP696-operon-egfp-mcherry-ebfp2-pos007	Level 0 position 7 module with combinations of rbs1-egfp, rbs2-mcherry and rbs3-ebfp2, used to create polycistronic transcript with pZP697	pZP007 + pZP276 + pZP469 + pZP471 BbsI Cut-Ligation
pZP697-lvl1-pos3rev-PStrong-100000-operon-egfp-mcherry-ebfp2-TsoxR	Level 1 position 3 reverse module with a constitutive expression unit for egfp, mcherry and ebfp2 as an operon, based on Pstrong100k*	pZP436* + pZP696 + pZP289 + pZP022 BsaI Cut-Ligation
pZP733-lvlneg1-pos1-egfp	Level negative 1 position 1 module with rbs10k and egfp for the assembly of an operon	pZP159 + pZP124 + pZP162 BsaI Cut-Ligation
pZP734-lvlneg1-pos2B-mcherry	Level negative 1 position 2B module with rbs10k and mcherry for the assembly of an operon	pZP159 + pZP125 + pZP164 BsaI Cut-Ligation
pZP735-lvlneg1-pos3A-ebfp2	Level negative 1 position 3A module with rbs10k and ebfp2 for the assembly of an operon	pZP159 + pZP452 + pZP165 BsaI Cut-Ligation
pZP740-FP-operon-rbs10k-pos007	Level 0 position 7 module with combinations of rbs10k-egfp, rbs10k-mcherry and rbs10k-ebfp2, used to create polycistronic transcript with pZP741	pZP007 + pZP733 + pZP734 + pZP735 BbsI Cut-Ligation
pZP741-lvl1-pos3rev-PStrong-100k-3xrbs10k-operon-egfp-mcherry-ebfp2-TsoxR	Level 1 position 3 reverse module with a constitutive expression unit for egfp, mcherry and ebfp2 as an operon, based on Pstrong100k*	pZP436 + pZP740 + pZP289 + pZP022 BsaI Cut-Ligation		pZP741-lvl1-pos3rev-PStrong-100k-3xrbs10k-operon-egfp-mcherry-ebfp2-TsoxR	pZP436 + pZP740 + pZP289 + pZP022 BsaI CutLig	pZP741-lvl1-pos3rev-PStrong-100k-3xrbs10k-operon-egfp-mcherry-ebfp2-TsoxR	pZP436 + pZP740 + pZP289 + pZP022 BsaI CutLig	pZP741-lvl1-pos3rev-PStrong-100k-3xrbs10k-operon-egfp-mcherry-ebfp2-TsoxR	pZP436 + pZP740 + pZP289 + pZP022 BsaI CutLig	pZP741-lvl1-pos3rev-PStrong-100k-3xrbs10k-operon-egfp-mcherry-ebfp2-TsoxR	pZP436 + pZP740 + pZP289 + pZP022 BsaI CutLig	pZP741-lvl1-pos3rev-PStrong-100k-3xrbs10k-operon-egfp-mcherry-ebfp2-TsoxR	pZP436 + pZP740 + pZP289 + pZP022 BsaI CutLig	pZP741-lvl1-pos3rev-PStrong-100k-3xrbs10k-operon-egfp-mcherry-ebfp2-TsoxR	pZP436 + pZP740 + pZP289 + pZP022 BsaI CutLig	pZP741-lvl1-pos3rev-PStrong-100k-3xrbs10k-operon-egfp-mcherry-ebfp2-TsoxR	pZP436 + pZP740 + pZP289 + pZP022 BsaI CutLig	pZP741-lvl1-pos3rev-PStrong-100k-3xrbs10k-operon-egfp-mcherry-ebfp2-TsoxR	pZP436 + pZP740 + pZP289 + pZP022 BsaI CutLig	pZP741-lvl1-pos3rev-PStrong-100k-3xrbs10k-operon-egfp-mcherry-ebfp2-TsoxR	pZP436 + pZP740 + pZP289 + pZP022 BsaI CutLig	pZP741-lvl1-pos3rev-PStrong-100k-3xrbs10k-operon-egfp-mcherry-ebfp2-TsoxR	pZP436 + pZP740 + pZP289 + pZP022 BsaI CutLig	pZP741-lvl1-pos3rev-PStrong-100k-3xrbs10k-operon-egfp-mcherry-ebfp2-TsoxR	pZP436 + pZP740 + pZP289 + pZP022 BsaI CutLig	pZP741-lvl1-pos3rev-PStrong-100k-3xrbs10k-operon-egfp-mcherry-ebfp2-TsoxR	pZP436 + pZP740 + pZP289 + pZP022 BsaI CutLig	pZP741-lvl1-pos3rev-PStrong-100k-3xrbs10k-operon-egfp-mcherry-ebfp2-TsoxR	pZP436 + pZP740 + pZP289 + pZP022 BsaI CutLig	pZP741-lvl1-pos3rev-PStrong-100k-3xrbs10k-operon-egfp-mcherry-ebfp2-TsoxR	pZP436 + pZP740 + pZP289 + pZP022 BsaI CutLig	pZP741-lvl1-pos3rev-PStrong-100k-3xrbs10k-operon-egfp-mcherry-ebfp2-TsoxR	pZP436 + pZP740 + pZP289 + pZP022 BsaI CutLig	pZP741-lvl1-pos3rev-PStrong-100k-3xrbs10k-operon-egfp-mcherry-ebfp2-TsoxR	pZP436 + pZP740 + pZP289 + pZP022 BsaI CutLig	pZP741-lvl1-pos3rev-PStrong-100k-3xrbs10k-operon-egfp-mcherry-ebfp2-TsoxR	pZP436 + pZP740 + pZP289 + pZP022 BsaI CutLig	pZP741-lvl1-pos3rev-PStrong-100k-3xrbs10k-operon-egfp-mcherry-ebfp2-TsoxR	pZP436 + pZP740 + pZP289 + pZP022 BsaI CutLig	pZP741-lvl1-pos3rev-PStrong-100k-3xrbs10k-operon-egfp-mcherry-ebfp2-TsoxR	pZP436 + pZP740 + pZP289 + pZP022 BsaI CutLig	pZP741-lvl1-pos3rev-PStrong-100k-3xrbs10k-operon-egfp-mcherry-ebfp2-TsoxR	pZP436 + pZP740 + pZP289 + pZP022 BsaI CutLig	pZP741-lvl1-pos3rev-PStrong-100k-3xrbs10k-operon-egfp-mcherry-ebfp2-TsoxR	pZP436 + pZP740 + pZP289 + pZP022 BsaI CutLig	pZP741-lvl1-pos3rev-PStrong-100k-3xrbs10k-operon-egfp-mcherry-ebfp2-TsoxR	pZP436 + pZP740 + pZP289 + pZP022 BsaI CutLig	pZP741-lvl1-pos3rev-PStrong-100k-3xrbs10k-operon-egfp-mcherry-ebfp2-TsoxR	pZP436 + pZP740 + pZP289 + pZP022 BsaI CutLig
pZP778-lvl2-Editing-ZMO0028-KI-KanR-Pstrong100k-rbs10k-mcherry-TsoxR	Level 2 position 1 suicide plasmid for a genome insertion into ZMO0028 through homologous recombination, inserting a kanamycin resistance cassette and a constitutive expression unit of mcherry, based on Pstrong100k*	pZP137 + pZP027 + pZP059 + pZP132 + pZP597 + pZP236 + pZP038, BbsI Cut-Ligation
pZP1001-lvl1-pos3rev-PStrong-100000-mcherry-TrrnB1	Level 1 position 3 reverse module with a constitutive expression unit for mcherry with alternative terminator, based on Pstrong100k*	pZP436 + pZP159 + pZP125 + pZP084 + pZP022, BsaI Cut-Ligation
pZP1002-lvl1-pos3rev-PStrong-100000-mcherry-TaspA	Level 1 position 3 reverse module with a constitutive expression unit for mcherry with alternative terminator, based on Pstrong100k*	pZP436 + pZP159 + pZP125 + pZP287 + pZP022, BsaI Cut-Ligation
pZP1003-lvl1-pos3rev-PStrong-100000-mcherry-TrplM-rpsI	Level 1 position 3 reverse module with a constitutive expression unit for mcherry with alternative terminator, based on Pstrong100k*	pZP436 + pZP159 + pZP125 + pZP288 + pZP022, BsaI Cut-Ligation
pZP1013-lvl2-Editing-ZMO0028-KI-KanR-Pstrong100k-rbs10k-ldhA-TsoxR	Level 2 position 1 suicide plasmid for a genome insertion into ZMO0028 through homologous recombination, inserting a kanamycin resistance cassette and a constitutive expression unit of ldhA, based on Pstrong100k*	pZP137 + pZP027 + pZP059 + pZP132 + pZP536 + pZP236 + pZP038, BbsI Cut-Ligation
[truncated: 5,000 more columns]

## Sheet: sheet 3
Primer	Sequence
1	ggaGGTCTCaGGtTCTCGCGGTATCATTGCAGCACTGGG
2	ggaGGTCTCtAACCACGCTCACCGGCTCCAG
3	ggaGGTCTCaCCCGGGGAGAGGCGGTTTGCG
4	ggaGGTCTCtCGGGCTTGTCTGCTCCCGG
5	GGTCTCaAGTGatGTCTTCCGCGTTGGCCGATTCATTAATGCAGC
6	ggaGGTCTCaACGGGGATCCTCTAGAGTCGACCTGC
7	ggaGGTCTCaCCGTGTACCGAGCTCGAATTCACTGGCCGTCG
8	GGTCTCaTTTTatGTCTTCTCAGGGCGCGTCAGCGG
9	GGTCTCaAAAAatGTCTTCCGCGTTGGCCGATTCATTAATGCAGC
10	GGTCTCaTCGCatGTCTTCTCAGGGCGCGTCAGCGG
11	GGTCTCaGCGAatGTCTTCCGCGTTGGCCGATTCATTAATGCAGC
12	GGTCTCaTTCGatGTCTTCTCAGGGCGCGTCAGCGG
13	GGTCTCaCGAAatGTCTTCCGCGTTGGCCGATTCATTAATGCAGC
14	GGTCTCaGGTTatGTCTTCTCAGGGCGCGTCAGCGG
15	ggaGGTCTCaCTCATGACCAAAATCCCTTAACGTGAGTTTTCGTT
16	ggaGGTCTCaGAGAGGCGGTTTGCGTATTGGGC
17	ggaGGTCTCaCCTGCCTTATCTCTTTCCCCAGTAGCTAAAAATAGGG
18	ggaGGTCTCtAAGCAATTCCGTAGTGAGTACTGAATTTATTCTGATTCGTCT
19	ggaGGTCTCaCAGGcgaagaactccagcatgagatccccg
20	ggaGGTCTCaTGAGatgtcagctactgggctatctggacaagg
21	ggaGGTCTCaTCTCCCCGGGCGTTGGCCGATTCA
22	ggaGGTCTCaGCTTCCCGGGTCATGACATTAACCTATAAAAATAGGCGTATCACGAGGCCC
28	GGTCTCaCCTGatGTCTTCTCAGGGCGCGTCAGCGG
29	GGTCTCaCAGGatGTCTTCCGCGTTGGCCGATTCATTAATGCAGC
30	GGTCTCaCTATatGTCTTCTCAGGGCGCGTCAGCGG
31	GGTCTCaATAGatGTCTTCCGCGTTGGCCGATTCATTAATGCAGC
32	GGTCTCaGAGTatGTCTTCTCAGGGCGCGTCAGCGG
33	GGTCTCaACTCatGTCTTCCGCGTTGGCCGATTCATTAATGCAGC
34	TCTCCCCGGG
35	GCTTCCCGGG
36	ggaGAAGACaaTGCCaAGTGaGAGACCCGCGTTGGCCGATTCATTAATGCAGC
37	ggaGAAGACaaTTGCaGGTTaGAGACCTCAGGGCGCGTCAGCGG
38	ggaGAAGACaaAGTGGTTCGATCAACAACCCGAATCCTATCGTAATGATGT
44	ggaGAAGACaaCGAAGGTCTCaGTTCACTGCCGCACAGGCAGCTTAGAAAATTTTATTGCATTGGGGTGGTTTTAAAGAGGGCATAAAGC
48	ggaGAAGACaaTGCCAATATAAGGTCGCTCTTTTGAAGAGCGG
49	ggaGAAGACaaTTGCTCCCTAATAAAAAACAAACCGTTTTTTCAATAAAAATCTTAAAAAAAG
50	ggaGAAGACaaGCAAaAGTGaGAGACCCGCGTTGGCCGATTCATTAATGCAGC
51	ggaGAAGACaaTAGTaGGTTaGAGACCTCAGGGCGCGTCAGCGGG
52	ggaGAAGACaaACTAaAGTGaGAGACCCGCGTTGGCCGATTCATTAATGCAGC
53	ggaGAAGACaaGTAAaGGTTaGAGACCTCAGGGCGCGTCAGCGGG
54	ggaGAAGACaaTTACaAGTGaGAGACCCGCGTTGGCCGATTCATTAATGCAGC
55	ggaGAAGACaaTCTGaGGTTaGAGACCTCAGGGCGCGTCAGCGGG
56	ggaGAAGACaaCAGAaAGTGaGAGACCCGCGTTGGCCGATTCATTAATGCAGC
57	ggaGAAGACaaCACAaGGTTaGAGACCTCAGGGCGCGTCAGCGGG
58	ggaGAAGACaaTGTGaAGTGaGAGACCCGCGTTGGCCGATTCATTAATGCAGC
59	ggaGAAGACaaGCTCaGGTTaGAGACCTCAGGGCGCGTCAGCGGG
60	ggaGAAGACaaGAGCaAGTGaGAGACCCGCGTTGGCCGATTCATTAATGCAGC
61	ggaGAAGACaaTCCTaGGTTaGAGACCTCAGGGCGCGTCAGCGGG
62	ggaGGTCTCaCAGGATTTAAATGGCGCGCCTTACGCCC
63	ggaGGTCTCaTGAGTGATCGGCACGTAAGAGGTTCCAACTTTCAC
66	ggaGGTCTCaAGTGTCTGCGCCTATTGATTACGGGGGCT
67	ggaGGTCTCaGGTTTATCGAGCCTTTTACTTAAAATAATCTATCGAAAGAAAAACTTATACTCG
68	ggaGGTCTCaAGTGGCTTTTTGAAAAAGCCGTTTCCTGTATTGTTAGGATTCTGG
69	ggaGGTCTCaGGTTAGCAGCGGATCAAGGCGATCCT
74	ggaGGTCTCaAGTGaaTGCCaaGTCTTCCGCGTTGGCCGATTCATTAATGCAGC
75	ggaGGTCTCaCCTGaaTCCTaaGTCTTCTCAGGGCGCGTCAGCGGG
88	ggaGGTCTCaCAGGaaTGCCaaGTCTTCCGCGTTGGCCGATTCATTAATGCAGC
89	ggaGGTCTCaGAGTaaTCCTaaGTCTTCTCAGGGCGCGTCAGCGGG
90	ggaGGTCTCaACTCaaTGCCaaGTCTTCCGCGTTGGCCGATTCATTAATGCAGC
91	ggaGGTCTCaTTTTaaTCCTaaGTCTTCTCAGGGCGCGTCAGCGGG
92	ggaGGTCTCaAAAAgcTGCCaaGTCTTCCGCGTTGGCCGATTCATTAATGCAGC
93	ggaGGTCTCaTCGCaaTCCTaaGTCTTCTCAGGGCGCGTCAGCGGG
94	ggaGGTCTCaGCGAgcTGCCaaGTCTTCCGCGTTGGCCGATTCATTAATGCAGC
95	ggaGGTCTCaTTCGaaTCCTaaGTCTTCTCAGGGCGCGTCAGCGGG
96	ggaGGTCTCaCGAAgcTGCCaaGTCTTCCGCGTTGGCCGATTCATTAATGCAGC
97	ggaGGTCTCaCTATaaTCCTaaGTCTTCTCAGGGCGCGTCAGCGGG
98	ggaGGTCTCaATAGgcTGCCaaGTCTTCCGCGTTGGCCGATTCATTAATGCAGC
99	ggaGGTCTCaGGTTaaTCCTaaGTCTTCTCAGGGCGCGTCAGCGGG
100	GAAGACagGCAACCTGATTCTGTGGATAGGAtcGTCTTC
101	GAAGACgaTCCTATCCACAGAATCAGGTTGCctGTCTTC
102	GAAGACagACTACCTGATTCTGTGGATAGGAtcGTCTTC
103	GAAGACgaTCCTATCCACAGAATCAGGTAGTctGTCTTC
104	GAAGACagTTACCCTGATTCTGTGGATAGGAtcGTCTTC
105	GAAGACgaTCCTATCCACAGAATCAGGGTAActGTCTTC
106	GAAGACagCAGACCTGATTCTGTGGATAGGAtcGTCTTC
107	GAAGACgaTCCTATCCACAGAATCAGGTCTGctGTCTTC
108	GAAGACagTGTGCCTGATTCTGTGGATAGGAtcGTCTTC
109	GAAGACgaTCCTATCCACAGAATCAGGCACActGTCTTC
114	GAAGACagTGCCgatgtatcacctctcGCAAtcGTCTTC
115	GAAGACgaTTGCgagaggtgatacatcGGCActGTCTTC
116	GAAGACagGCAAggttttgacgggtttACTAtcGTCTTC
117	GAAGACgaTAGTaaacccgtcaaaaccTTGCctGTCTTC
118	GAAGACagACTAtgcaacatacgctggaTTACtcGTCTTC
119	GAAGACgaGTAAtccagcgtatgttgcaTAGTctGTCTTC
120	GAAGACagTTACaggggcaactccgtcCAGAtcGTCTTC
121	GAAGACgaTCTGgacggagttgcccctGTAActGTCTTC
122	GAAGACagCAGAcctttcgtgagtgggTGTGtcGTCTTC
123	GAAGACgaCACAcccactcacgaaaggTCTGctGTCTTC
124	GAAGACagTGTGcggagtttagtaagcGAGCtcGTCTTC
125	GAAGACgaGCTCgcttactaaactccgCACActGTCTTC
126	GAAGACagGAGCctctaccaaaggtcaAGGAtcGTCTTC
127	GAAGACgaTCCTtgacctttggtagagGCTCctGTCTTC
164	ggaGAAGACaaAGTGAAAGTCACACGGTTCCTTATTTCTTTTCTATCCAAACTCTTTGC
165	ggaGAAGACaaAGCAtGACGCCTGTTTTAAAATTTTTCCGGCTGTTGTCA
168	ggaGAAGACaaAGTGTTAAATACTGGCATAAACCGAAAAATGTCGTTATGAGCGCG
195	ACAGATTATAAAGCTTCTCCGCGAAAAGGCTGAAAAAG
196	TGGAGGCATTATTGCCGTCAATCGTCC
221	GGTCTCaCAGGCCTGATTCTGTGGATAACCtGAGACC
222	GGTCTCaGGTTATCCACAGAATCAGGCCTGtGAGACC
223	GGTCTCaACTCCCTGATTCTGTGGATAACCtGAGACC
224	GGTCTCaGGTTATCCACAGAATCAGGGAGTtGAGACC
225	GGTCTCaAAAACCTGATTCTGTGGATAACCtGAGACC
226	GGTCTCaGGTTATCCACAGAATCAGGTTTTtGAGACC
227	GGTCTCaGCGACCTGATTCTGTGGATAACCtGAGACC
228	GGTCTCaGGTTATCCACAGAATCAGGTCGCtGAGACC
229	GGTCTCaCGAACCTGATTCTGTGGATAACCtGAGACC
230	GGTCTCaGGTTATCCACAGAATCAGGTTCGtGAGACC
233	GGTCTCaAGTGgagaggtgatacatcCAGGtGAGACC
234	GGTCTCaCCTGgatgtatcacctctcCACTtGAGACC
235	GGTCTCaCAGGggttttgacgggtttACTCtGAGACC
236	GGTCTCaGAGTaaacccgtcaaaaccCCTGtGAGACC
237	GGTCTCaACTCtgcaacatacgctggaAAAAtGAGACC
238	GGTCTCaTTTTtccagcgtatgttgcaGAGTtGAGACC
239	GGTCTCaAAAAaggggcaactccgtcGCGAtGAGACC
240	GGTCTCaTCGCgacggagttgcccctTTTTtGAGACC
241	GGTCTCaGCGAcctttcgtgagtgggCGAAtGAGACC
242	GGTCTCaTTCGcccactcacgaaaggTCGCtGAGACC
243	GGTCTCaCGAAcggagtttagtaagcATAGtGAGACC
244	GGTCTCaCTATgcttactaaactccgTTCGtGAGACC
245	GGTCTCaATAGctctaccaaaggtcaAACCtGAGACC
246	GGTCTCaGGTTtgacctttggtagagCTATtGAGACC
287	ggaGAAGACaaTGCCaGGTTaGAGACCCGCGTTGGCCGATTCATTAATGCAGC
288	ggaGAAGACaaTTGCaAGTGaGAGACCTCAGGGCGCGTCAGCGG
289	ggaGAAGACaaGCAAaGGTTaGAGACCCGCGTTGGCCGATTCATTAATGCAGC
290	ggaGAAGACaaTAGTaAGTGaGAGACCTCAGGGCGCGTCAGCGG
291	ggaGAAGACaaACTAaGGTTaGAGACCCGCGTTGGCCGATTCATTAATGCAGC
292	ggaGAAGACaaGTAAaAGTGaGAGACCTCAGGGCGCGTCAGCGG
293	ggaGAAGACaaTTACaGGTTaGAGACCCGCGTTGGCCGATTCATTAATGCAGC
294	ggaGAAGACaaTCTGaAGTGaGAGACCTCAGGGCGCGTCAGCGG
295	ggaGAAGACaaCAGAaGGTTaGAGACCCGCGTTGGCCGATTCATTAATGCAGC
296	ggaGAAGACaaCACAaAGTGaGAGACCTCAGGGCGCGTCAGCGG
297	ggaGAAGACaaTGTGaGGTTaGAGACCCGCGTTGGCCGATTCATTAATGCAGC
298	ggaGAAGACaaGCTCaAGTGaGAGACCTCAGGGCGCGTCAGCGG
299	ggaGAAGACaaGAGCaGGTTaGAGACCCGCGTTGGCCGATTCATTAATGCAGC
300	ggaGAAGACaaTCCTaAGTGaGAGACCTCAGGGCGCGTCAGCGG
301	GGTCTCaAATGtaGTCTTCCGCGTTGGCCGATTCATTAATGCAGC
302	GGTCTCaCATTatGTCTTCTCAGGGCGCGTCAGCGG
304	ggaGAAGACaaCATTGCTTACTCCATATATTCAAAACACTATGTCTGAATCAGGATGACCCAGAAAC
309	gaaGAAGACgaAatggtgagcaagggcgag
310	gaaGAAGACgaTTCGttacttgtacagctcgtccatgcc
311	gaaGAAGACgaAatggttagcaaaggtgaagaagataacat
312	gaaGAAGACgaTTCGttatttatacaattcatccataccgccggtg
328	ggaGGTCTCaAGTGtggcgatagctagactgggcg
329	ggaGGTCTCaAGTGtggcgatagctagactgggcg
361	GGGGGGCGGAGCCTATGGAAA
363	ggaGAAGACaaAGTGcgcagaaaggcccaccc
365	ggaGAAGACaaTTTTagatcatttgaatacttttctctatcactgataggg
391	ggaGAAGACgcAAAAtGAGACCCGTTGGCCGATTCATTAATGCAGC
392	ggaGAAGACgcCACTTTCGtGAGACCTCAGGGCGCGTCAGCG
393	ggaGAAGACgcAGTGAAAAtGAGACCCGTTGGCCGATTCATTAATGCAGC
394	ggaGAAGACgcTTCGtGAGACCTCAGGGCGCGTCAGCG
395	ggaGAAGACgcCCTGTTCGtGAGACCTCAGGGCGCGTCAGCG
396	ggaGAAGACgcCAGGAAAAtGAGACCCGTTGGCCGATTCATTAATGCAGC
412	AAAACCATAATCTAGAGAAAGTAAGCA
413	CATTTGCTTACTTTCTCTAGATTATGG
414	AAAAAGGCTAAGAACTAACGGAGAGGTAAA
415	CATTTTTACCTCTCCGTTAGTTCTTAGCCT
416	AAAAATCACAGGGTCTAGAAGGAGGTCGA
417	CATTTCGACCTCCTTCTAGACCCTGTGAT
418	AAAAGAGCGAGAAGGAGGTAAAG
419	CATTCTTTACCTCCTTCTCGCTC
422	ggaGAAGACaaAGTGggtctgcgttgtcgggaaga
430	AAAATAGTACACCCAAAGGAAGGTATAC
431	CATTGTATACCTTCCTTTGGGTGTACTA
432	AAAACGAAAGTGAAAATAAGACAATTAGGACCGGAGAGCA
433	CATTTGCTCTCCGGTCCTAATTGTCTTATTTTCACTTTCG
434	AAAACGAACAGGAAAACAACGTAAATAAGGGAACCCCCAA
435	CATTTTGGGGGTTCCCTTATTTACGTTGTTTTCCTGTTCG
453	gaaGAAGACgaAATGAAACTCGCCGTTTATAGCACAAAAC
454	gaaGAAGACgaTTCGTTAAACCAGTTCGTTCGGGCAGG
483	AATGtgacctttggtagag
484	TTCGctctaccaaaggtca
485	AAAAtgacctttggtagag
521	ggaGAAGACaaAGTGcggcgaactggccagc
522	gaaGAAGACccGAAacctgttatcatctgcaaataatactcaaaggc
526	ggaGAAGACttTaaccaccatcaaacaggattttcgc
528	CGAAacaagaaaaaAGGCACGTCATCTGACGTGCCttttttattt
529	GGTTaaataaaaaaGGCACGTCAGATGACGTGCCTtttttcttgt
531	GGTTTTTTAGCTATAAAAAAACCCGCCGAAGCGGGTTTTTTCGAAAATTGT
532	CGAAACCGGAAAACAAACTAAAGCGCCCTTGTGGCGCTTTAGTTTTGTTCATCTT
533	GGTTAAGATGAACAAAACTAAAGCGCCACAAGGGCGCTTTAGTTTGTTTTCCGGT
539	ggaGGTCTCaCTTCTTCCCGGGGAGAGGCGG
591	ggaGAAGACaaAatggtgagcaagggcgag
592	ggaGAAGACaaTTCGttacttgtacagctcgtccatgcc
597	ggaGGTCTCaGGCAtaGTCTTCCGCGTTGGCCGATTCATTAATGCAGC
598	ggaGGTCTCaTGCCatGTCTTCTCAGGGCGCGTCAGCGG
624	AGTGAGAATCTAGATCAAAAGAGCAGGGATTATCTAGATTGGGCAAAACTCTTTATATCCGATA
625	TTTTTATCGGATATAAAGAGTTTTGCCCAATCTAGATAATCCCTGCTCTTTTGATCTAGATTCT
626	AGTGCCGGCATACCTCATCAACCCATTATTGGTAATTTTGGTCGCCGGGTGCTATATTGCACCA
627	TTTTTGGTGCAATATAGCACCCGGCGACCAAAATTACCAATAATGGGTTGATGAGGTATGCCGG
628	AGTGCTAGCTATCTACATATATATATATGTTGACAGGGGCCATACATAATGCTATAATGCTGGG
629	TTTTCCCAGCATTATAGCATTATGTATGGCCCCTGTCAACATATATATATATGTAGATAGCTAG
630	AGTGGAGAACATGTTTGCGTTGAAAAACTTGTAAGGTTGGGCTAAAATAGCGTA
631	TTTTTACGCTATTTTAGCCCAACCTTACAAGTTTTTCAACGCAAACATGTTCTC
706	ggaGAAGACaaCATTGTTTATTCTCCTAACTTATTAAGTAGCTACTATATTCCATAGCTATT
707	ggaGAAGACaaAGTGGCTACGTTTCTACATCTGGTTCTGATTCCC
708	ggaGAAGACaaCATTAGTTACCTCTTTTTGTTACCGCTTTTATCACTATTG
m044	AGTGttgacttgtgagcggataacaatgatacttagattcaattgtgagcggataacaatt
m045	TTTTaattgttatccgctcacaattgaatctaagtatcattgttatccgctcacaagtcaa
